# Supplementary material for: Assessing inhibitors of mutant isocitrate dehydrogenase using a suite of pre-clinical discovery assays
Source: Sci Rep. 2017 Oct 6;7:12758. doi: 10.1038/s41598-017-12630-x (PMC5630632; doi:10.1038/s41598-017-12630-x)
Supplement: Supplementary file 1 — Supplementary Dataset 1 [file 41598_2017_12630_MOESM1_ESM.xlsx]

## Sheet: Supplemental Table 1
Supplemental Table 1 - All Data		mIDH Inhibitor	AG-120	Novartis 530	Novartis 224	Norvartis 556	GSK864	ML309	Agios 135	AGI-5198	Sanofi 1	AGI-6780	AG-221	IDH2-C100
		Company	Agios	Novartis	Novartis	Novartis	GSK	NCATS/Agios	Agios	Agios	Sanofi	Agios	Agios	Agios
		Reported Target	mIDH1	mIDH1	mIDH1	mIDH1	mIDH1	mIDH1	mIDH1	mIDH1	mIDH1	mIDH2	mIDH2	mIDH2
		Literature	WO2015127172A1	WO2013046136A1	WO2013046136A1	WO2013046136A1	22	18	WO2012009678A1	16	21	23	US2016089374	WO2013102431A1
		Clinical Trials	Phase III	Unknown	Unknown	Unknown	No	No	No	No	No	No	Phase III	No
		Mol. Wt.	582.961	471.98	459.532	466.576	558.603	484.565	498.591	462.559	366.5	481.511	473.375	305.377
Biochemical	IDH1 R132H	EC50 (µM)	0.0404405	0.0512312	0.129801	0.140556	0.161636	0.334637	0.375469	0.384765	13.1101	14.4058	15.5556	9.43135
		STDEV	0.00786915	0.00494201	0.0220635	0.0277698	0.0105303	0	0	0.0426913	1.14635	0.938509	0.859791	0
		% EMax	108.177	105.702	107.43	107.151	109.719	99.9048	102.665	104.588	71.7743	30.859	33.8409	38.9327
		STDEV	1.17406	1.73176	2.91174	2.57485	1.90638	3.66585	2.39428	1.6041	4.17481	3.33666	14.7982	52.5999
	IDH1 R132C	EC50 (µM)	0.0528697	0.034899	0.0858825	0.193307	0.101985	0.0936497	0.0882647	1.28156	12.8687	9.7398	15.5556	>30
		STDEV	0.0166987	0.0031906	0.0189858	0.0267628	0.00664415	0.0162037	0.0142002	0.298558	1.24141	3.13587	1.05302	0
		% EMax	103.419	99.5425	100.048	102.204	98.442	94.906	97.3632	95.752	54.666	54.637	35.2942	64.495
		STDEV	4.9513	3.45486	1.63415	1.97106	3.71266	3.14124	5.29049	5.83007	3.60423	0.799398	21.2563	41.8389
	IDH1 WT	EC50 (µM)	4.26369	3.5045	3.87079	10.4916	2.74031	20.8856	15.5461	>30	>30	>30	15.0905	>30
		STDEV	0.457701	0.171094	0.397935	1.0121	0.314968	1.21701	2.75911	0	0	0	4.69843	0
		% EMax	74.476	102.123	103.754	89.9905	81.515	42.64	43.397	15.2038	18.818	8.113	57.6665	11.7617
		STDEV	3.17344	5.82952	3.83801	7.41593	2.64658	2.64396	4.18607	4.02522	2.18639	2.73605	3.30033	3.1504
	IDH2	EC50 (µM)	>30	>30	>30	>30	>30	>30	>30	>30	>30	12.12	>30	6.58549
		STDEV	0	0	0	0	0	0	0	0	0	8.19076	0	4.03052
		% EMax	24.7168	17.2923	19.4318	20.6753	23.935	18.7743	17.9527	25.2455	26.692	85.2047	83.4127	84.6793
		STDEV	6.7182	4.36072	11.4644	5.3623	2.31922	7.65362	7.14445	9.51742	5.73129	7.16668	4.13938	6.2596
	IDH2 R172Q	EC50 (µM)	>30	>30	>30	>30	0.02238	>30	>30	>30	>30	0.009424	0.04426	0.3429
		STDEV	N/A	N/A	N/A	N/A	N/A	N/A	N/A	N/A	N/A	N/A	N/A	N/A
		% EMax	11.1	3.9	3.4	6.6	63	10.1	1	6	3.2	74.39	87.2	72.2
		STDEV	N/A	N/A	N/A	N/A	N/A	N/A	N/A	N/A	N/A	N/A	N/A	N/A
	5000 µM α-KG (IDH1 R132C)	EC50 (µM)	0.205254	0.098149	0.551935	0.874758	0.667688	0.621913	0.182191	13.3221	>30	>30	>30	>30
		STDEV	0.0349682	0.00664415	0.0373626	0.0592159	0	0.079284	0.025072	2.17558e-15	0	0	0	0
	125 µM α-KG (IDH1 R132C)	EC50 (µM)	0.047269	0.032251	0.084057	0.189013	0.18818	0.0619283	0.074916	1.23563	10.4814	9.81494	13.3221	15.5556
		STDEV	0	0.00210098	0	0.021725	0	0.00419214	0	0.0836448	1.57012	0.664414	2.17558e-15	1.05302
	Shift	Fold Shift	4.34226	3.04329	6.5662	4.62804	3.54813	10.0425	2.43194	10.7817	N/A	N/A	N/A	N/A
2D Cellular 2HG Production (Mass Spec)	U87 (R132H)	EC50 (µM)	0.05	0.054	0.092	0.186	0.191	0.248	0.217	0.043	1.413	N/A	N/A	N/A
		STDEV	0.003	0	0.006	0.032	0	0.069	0.045	0.005	0.18	N/A	N/A	N/A
		% EMax	97.6	99.7	102.5	105.5	96.5	99.4	88.6	100	90.4	N/A	N/A	N/A
		STDEV	13.4	17.3	6.3	4.4	7.5	5.2	2.1	8.3	13.7	N/A	N/A	N/A
	THP1 (R132H)	EC50 (µM)	0.019	0.034	0.052	0.334	0.12	0.238	0.212	0.052	1.585	N/A	N/A	N/A
		STDEV	0	0	0.003	0.081	0	0.113	0.1	0.003	0.202	N/A	N/A	N/A
		% EMax	59.9	64.4	67.3	74	71.9	57.1	58.8	56.4	51.6	N/A	N/A	N/A
		STDEV	0.6	2.4	11.4	10.8	1.1	10.1	2.3	10.6	2.3	N/A	N/A	N/A
	RBE (R132S)	EC50 (µM)	0.22	0.078	0.221	0.912	0.532	0.97	0.81	2.005	>30	N/A	N/A	N/A
		STDEV	0.143	0.051	0.071	0.269	0.148	0.634	0.229	0.361	0	N/A	N/A	N/A
		% EMax	89.1	88.2	109.1	103.3	102.3	101.4	105.8	69.1	29.3	N/A	N/A	N/A
		STDEV	10	6.6	14.3	21.7	11.1	16.4	22.3	23.4	5.1	N/A	N/A	N/A
	JJ012 (R132G)	EC50 (µM)	0.016	0.076	0.121	1.062	0.519	0.711	0.681	1.635	>30	N/A	N/A	N/A
		STDEV	0.001	0.009	0.014	0.296	0.034	0.128	0.078	0.687	0	N/A	N/A	N/A
		% EMax	67.9	70.5	68	86.2	82.4	68.7	74	68.8	28.8	N/A	N/A	N/A
		STDEV	6.3	6.6	7.2	7	7.1	3.9	7	11.8	18.7	N/A	N/A	N/A
	SNU1079 (R132C)	EC50 (µM)	0.046	0.052	0.083	0.582	0.341	0.541	0.48	1.544	>30	N/A	N/A	N/A
		STDEV	0.013	0.003	0.014	0.191	0.039	0.062	0.171	0.353	0	N/A	N/A	N/A
		% EMax	69	75.2	65.4	90	85.1	66.2	62.5	65.3	29.4	N/A	N/A	N/A
		STDEV	8	12.7	11.3	26.5	18.6	8.9	9.8	10.9	8.2	N/A	N/A	N/A
	HT1080 (R132C)	EC50 (µM)	0.036	0.049	0.195	0.686	0.299	0.623	0.53	1.219	2.941	N/A	N/A	N/A
		STDEV	0.011	0.014	0.104	0.354	0.083	0.261	0.129	0.561	1.163	N/A	N/A	N/A
		% EMax	86.5	94.7	103.8	130.7	108.8	115.9	97.4	106.9	88.4	N/A	N/A	N/A
		STDEV	0.7	2.6	29.3	18.3	8.7	22.8	28.9	24.2	26.7	N/A	N/A	N/A
2D Cellular 2HG Production (Fluor)	HT1080 (R132C)	EC50 (µM)	0.01258	0.0337433	0.07178	0.129729	0.231167	0.0586667	0.0602967	0.2765	N/A	N/A	N/A	N/A
		STDEV	0.00055	0.0106618	0.00976851	0.113516	0.0459061	0.0216756	0.0188893	0.0456047	N/A	N/A	N/A	N/A
		% EMax	71.0224	93.0318	85.8096	99.6827	107.844	91.6538	106.664	96.5673	N/A	N/A	N/A	N/A
		STDEV	2.06476	4.57068	13.3294	10.0906	14.1001	4.75289	7.01342	9.06448	N/A	N/A	N/A	N/A
3D Cellular 2HG Production (Mass Spec)	Spheroid HT1080 (R132C)	EC50 (µM)	0.0385557	0.0586723	0.143568	0.352859	0.318799	0.268535	0.357827	0.724068	>30	N/A	N/A	N/A
		STDEV	0.0177381	0.0232064	0.139405	0.35526	0.199401	0.354861	0.429551	0.868442	0	N/A	N/A	N/A
		% EMax	96.32	116.863	134.891	153.583	136.367	114.183	121.41	141.381	66.2007	N/A	N/A	N/A
		STDEV	16.5057	10.8255	30.8069	19.1429	28.1282	8.55943	23.059	18.377	17.6629	N/A	N/A	N/A
	Spheroid U87 (R132H)	EC50 (µM)	0.107805	0.062362	0.107811	0.340735	0.188852	0.339582	0.433413	0.0711163	1.92434	N/A	N/A	N/A
		STDEV	0.0392556	0.0200784	0.0354593	0.173247	0.0526397	0	0.0907502	0.0245651	1.22599	N/A	N/A	N/A
		% EMax	128.961	141.943	145.53	159.4	153.334	136.148	128.171	130.332	119.817	N/A	N/A	N/A
		STDEV	48.7349	46.582	52.7422	58.1213	44.5697	45.8749	41.9696	32.9482	50.6103	N/A	N/A	N/A
	Spheroid RBE (R132S)	EC50 (µM)	0.254241	0.570877	0.411744	0.546005	0.481795	0.321477	0.451095	1.05029	>30	N/A	N/A	N/A
		STDEV	0.117296	0.403706	0.233622	0.210433	0.055377	0.308483	0.16889	1.21527	0	N/A	N/A	N/A
		% EMax	62.9073	86.9283	86.287	102.256	95.6243	91.294	97.3603	117.789	47.307	N/A	N/A	N/A
		STDEV	21.6461	25.1348	7.11154	12.005	6.61918	14.9322	25.5909	20.3597	8.92795	N/A	N/A	N/A
	Spheroid JJ012 (R132G)	EC50 (µM)	0.024041	0.069229	0.0977885	0.677556	0.3603	0.217644	0.236424	0.427509	>30	N/A	N/A	N/A
		STDEV	0	0.0374455	0.0528937	0	0.0292997	0.172446	0.0936627	0	0	N/A	N/A	N/A
		% EMax	79.787	92.4475	87.174	104.379	102.364	92.0245	95.649	113.157	35.3475	N/A	N/A	N/A
		STDEV	8.21658	7.472	4.13516	2.76974	2.66933	22.8544	2.7662	3.40401	12.5872	N/A	N/A	N/A
CETSA	U87 (R132H)	EC50 (µM)	0.5386	0.344725	0.96815	6.079	6.12725	1.904	3.51825	2.58463	2.48595	N/A	N/A	N/A
		STDEV	0.135837	0.0896519	0.412863	4.04502	2.95466	1.62077	1.25414	3.84106	2.32793	N/A	N/A	N/A
		AUC	584309	676653	567872	479703	276155	561826	306939	649244	348281	N/A	N/A	N/A
		STDEV	243373	294075	155706	191860	150723	207046	158885	329161	168668	N/A	N/A	N/A
ADME	HT Kinetic Solubility	Solubility (uM)	105.101	18.43	7.0724	148.029	0.175438	26.1887	5.77	26.2021	116.207	0.3738	14.23	0.45845
		STDEV	2.47	2.35	0.239374	N/A	N/A	4.9735	0.80226	3.8049	11.1323	0.29	1.4787	0.6546
	HT PAMPA	Permeability (10-6 cm/s)	536.812	976	1557.11	390.306	364.58	>1700	786.576	>1400	N/A	522.88	1308.29	481.7
		STDEV	164.649	55.33	363.956	131.319	120.234	N/A	330.471	N/A	N/A	28.7791	238.727	311.626
	Human Liver Microsomes	Half-Life (min)	> 120	1.65	1.8849	7.88554	23.5502	1.52261	1.50068	4.15885	6.89792	3.14666	> 120	20.6253
		STDEV	0	0.259808	0.405974	1.08207	1.79781	0.476484	0.208977	0.383959	2.39203	0.263129	0	1.54589
	Rat Liver Microsomes	Half-Life (min)	> 120	0.94	1.4	24.48	72.74	1.77667	1.36	4.42333	14.1433	4.5	> 120	26.67
		STDEV	0	0.16	0.293087	1.44596	1.91502	0.289194	0.217025	0.482632	1.91589	0.190788	0	4.45222
	Mouse Liver Microsomes	Half-Life (min)	> 120	3.33767	1.26222	10.2928	12.7226	2.71869	2.85341	3.50896	19.2628	4.58254	> 120	13.5243
		STDEV	0	0.225487	0.429418	1.50531	1.57522	1.26488	0.282464	0.550863	2.16063	0.912334	0	1.65704
	Human Plasma Protein Binding	% Unbound	0.0876	0.0225	0.0104	0.144	0.00206	0.00355	0.00167	0.0326	0.00452	0.00083	0.00637	0.00011
		% Bound	0.912	0.978	0.99	0.856	0.998	0.996	0.998	0.967	0.995	0.999	0.994	1
	Caco-2 Permability	A-->B (10-6 cm/s)	0.85	15.8	18.8	17.9	1.63	4.9	0.3	0.99	1.34	0.85	9.41	0.57
		B-->A (10-6 cm/s)	47.4	16.8	32.6	46.9	8.12	14.1	3.8	22.8	49.3	12.5	23.8	2.34
		Efflux Ratio	56.4	1.06	1.73	2.64	5.1	2.94	12.7	23.1	37.2	15.2	2.54	4.15
In Vitro Toxicity	hERG Assay	EC50 (µM)	>30	>30	>30	>30	4.82881	>30	>30	>30	>30	25.11	>30	>30
		STDEV	0	0	0	0	0.285881	0	0	0	0	3.04	0	0
		% EMax	10.1	0	10.5	12.1	44.9	8.2	8.1	3.4	5.1	99.8	33.2	7.2
		STDEV	34.2	0	21.1	14.2	3.81	9.7	16.1	6.7	5.9	2.26	4.3	21.2
	Human Hepatocytes	EC50 (µM)	>30	2.63649	7.6582	>30	24.8571	20.2649	14.4957	11.5526	>30	21.8749	18.4488	>30
		STDEV	0	2.83078	7.91218	2.86221	5.60676	2.78872	5.89738	2.88486	0	2.78872	5.1423	0
		% EMax	66.754	136.248	148.647	54.752	113.578	104.274	91.4623	82.8087	50.456	107.769	84.828	31.537
		STDEV	20.4213	10.3774	10.3081	11.0365	22.2666	7.43637	9.77736	6.16911	0.679373	9.6769	11.6335	5.1246

## Sheet: Supplemental Table 2
Supplemental Table 2 - IDH Cell Lines
Cell Name	IDH1/2 mutation	Transfection or inherent mutation?	Tumor/origin	Adherent or suspenion	PMID	Provided by	Culture Media	STR Profile	D8S1179	D21S11	D7S820	CSF1PO	D3S1358	TH01	D13S317	D16S539	vWA	TPOX	D18S51	AMEL	D5S818	FGA	Penta D	Penta E
U87 (R132H)	IDH1 R132H	Transfected	Glioblastoma	Adherent	24668804	Agios	DMEM			28,32.2	8,9	10,11		9.3,9.3	8,11	12,12	15,17	8,8		X,X	11,12
HT1080 (R132C)	IDH1 R132C	Inherent	Fibrosarcoma	Adherent	22885298	Agios	DMEM		13,14	28,30	9,10	12,12	16,16	6,6	12,14	9,12	14,19	8,8	12,18	X,Y	11,13	22,25	9,12	5,15
RBE (R132S)	IDH1 R132S	Inherent	Cholangiocarcinoma	Adherent	27231123	Nabeel M. Bardeesy, Harvard U	RPMI		13,14	29,29	8,11	12,12	14,15	6,6	9,9	10,11	20,20	8,8	13,15	X,X	11,12	19,24	12,12	18,18
SNU1079 (R132C)	IDH1 R132C	Inherent	Biliary tract cancer	Adherent	27231123	Nabeel M. Bardeesy, Harvard U	RPMI		12,13	30,30	8,12	12,12	15,15	8,8	8,8	10,11	16,18	8,8	17,17	X,Y	10,13	22,22	9,9	12,13
THP1 (WT)	IDH1 WT	Transfected	Acute monocytic leukemia	Suspension	25599133	Ravindra Majeti, Stanford U	RPMI			30,31.2	10	11,13		8,9.3	13	11,12	16	8,11		X,Y	11,12
THP1 (R132H)	IDH1 R132H	Transfected	Acute monocytic leukemia	Suspension	25599133	Ravindra Majeti, Stanford U	RPMI			30,31.2	10	11,13		8,9.3	13	11,12	16	8,11		X,Y	11,12
JJ012 (R132G)	IDH1 R132G	Inherent	Chondrosarcoma	Adherent	26368816	Karina Galoian, U of Miami	DMEM			28,29	8,8	10,10		6,8	11,11	11,12	15,19	8,9		X,X	11,12

## Sheet: Supplemental Table 3
Statistics for Figure 6C									Statistics for Figure 6D									Statistics for Figure 6E
Table Analyzed	(new A) THP1-wt vs mR132H all data								Table Analyzed	(new B) THP1-mR132H +all prior art								Table Analyzed	Octyl-2HG assay
Two-way ANOVA	Ordinary								Two-way ANOVA	Ordinary								Two-way ANOVA	Ordinary
Alpha	0.05								Alpha	0.05								Alpha	0.05
Source of Variation	% of total variation	P value	P value summary	Significant?					Source of Variation	% of total variation	P value	P value summary	Significant?					Source of Variation	% of total variation	P value	P value summary	Significant?
Interaction	16.57	<0.0001	****	Yes					Interaction	15.67	<0.0001	****	Yes					Interaction	24.26	<0.0001	****	Yes
Treatment	17.04	<0.0001	****	Yes					Treatment	15.57	<0.0001	****	Yes					Treatmemt	12.37	<0.0001	****	Yes
Group	65.06	<0.0001	****	Yes					Group	58.03	<0.0001	****	Yes					Group	52.65	<0.0001	****	Yes
ANOVA table	SS	DF	MS	F (DFn, DFd)	P value				ANOVA table	SS	DF	MS	F (DFn, DFd)	P value				ANOVA table	SS	DF	MS	F (DFn, DFd)	P value
Interaction	89992966	3	29997655	F (3, 120) = 501	P<0.0001				Interaction	49573939	8	6196742	F (8, 270) = 49.24	P<0.0001				Interaction	13239766	6	2206628	F (6, 180) = 67.83	P<0.0001
Treatment	92565906	3	30855302	F (3, 120) = 515.3	P<0.0001				Treatment	49263381	8	6157923	F (8, 270) = 48.94	P<0.0001				Treatmemt	6752587	2	3376294	F (2, 180) = 103.8	P<0.0001
Group	353331321	1	353331321	F (1, 120) = 5901	P<0.0001				Group	183644818	1	183644818	F (1, 270) = 1459	P<0.0001				Group	28736132	3	9578711	F (3, 180) = 294.4	P<0.0001
Residual	7185682	120	59881						Residual	33976169	270	125838						Residual	5856026	180	32533
Number of missing values	0								Number of missing values	0								Number of missing values	0
Compare cell means regardless of rows and columns									Compare cell means regardless of rows and columns									Compare cell means regardless of rows and columns
Number of families	1								Number of families	1								Number of families	1
Number of comparisons per family	28								Number of comparisons per family	153								Number of comparisons per family	66
Alpha	0.05								Alpha	0.05								Alpha	0.05
Tukey's multiple comparisons test	Mean Diff.	95.00% CI of diff.	Significant?	Summary	Adjusted P Value				Tukey's multiple comparisons test	Mean Diff.	95.00% CI of diff.	Significant?	Summary	Adjusted P Value				Tukey's multiple comparisons test	Mean Diff.	95.00% CI of diff.	Significant?	Summary	Adjusted P Value
IDH1 ( - Dox):DMSO vs. IDH1 ( - Dox):PMA	-4032	-4299 to -3765	Yes	****	<0.0001				DMSO:DMSO vs. DMSO:PMA	-283.6	-725.5 to 158.2	No	ns	0.7101				DMSO:DMSO vs. DMSO:PMA	-224	-435.2 to -12.82	Yes	*	0.0271
IDH1 ( - Dox):DMSO vs. IDH1 ( + Dox):DMSO	-33.44	-300.4 to 233.5	No	ns	>0.9999				DMSO:DMSO vs. ML309:DMSO	3.125	-438.7 to 445	No	ns	>0.9999				DMSO:DMSO vs. DMSO:DMSO-2HG	25.83	-185.4 to 237	No	ns	>0.9999
IDH1 ( - Dox):DMSO vs. IDH1 ( + Dox):PMA	-4528	-4795 to -4261	Yes	****	<0.0001				DMSO:DMSO vs. ML309:PMA	-843.5	-1285 to -401.6	Yes	****	<0.0001				DMSO:DMSO vs. DMSO:PMA-2HG	-82.84	-294 to 128.3	No	ns	0.9783
IDH1 ( - Dox):DMSO vs. mIDH1R132H ( - Dox):DMSO	-125.4	-392.3 to 141.5	No	ns	0.8322				DMSO:DMSO vs. Novartis 556:DMSO	8.75	-433.1 to 450.6	No	ns	>0.9999				DMSO:DMSO vs. AG120:DMSO	2.763	-208.4 to 213.9	No	ns	>0.9999
IDH1 ( - Dox):DMSO vs. mIDH1R132H ( - Dox):PMA	-4458	-4725 to -4191	Yes	****	<0.0001				DMSO:DMSO vs. Novartis 556:PMA	-1186	-1628 to -744.1	Yes	****	<0.0001				DMSO:DMSO vs. AG120:PMA	-805.4	-1017 to -594.3	Yes	****	<0.0001
IDH1 ( - Dox):DMSO vs. mIDH1R132H ( + Dox):DMSO	-32.56	-299.5 to 234.4	No	ns	>0.9999				DMSO:DMSO vs. AG120:DMSO	48.75	-393.1 to 490.6	No	ns	>0.9999				DMSO:DMSO vs. AG120:DMSO-2HG	14.83	-196.4 to 226	No	ns	>0.9999
IDH1 ( - Dox):DMSO vs. mIDH1R132H ( + Dox):PMA	-465.1	-732 to -198.2	Yes	****	<0.0001				DMSO:DMSO vs. AG120:PMA	-1186	-1628 to -744.4	Yes	****	<0.0001				DMSO:DMSO vs. AG120:PMA-2HG	-148.5	-359.7 to 62.68	No	ns	0.4604
IDH1 ( - Dox):PMA vs. IDH1 ( + Dox):DMSO	3998	3731 to 4265	Yes	****	<0.0001				DMSO:DMSO vs. Agios 135:DMSO	49.73	-392.1 to 491.6	No	ns	>0.9999				DMSO:DMSO vs. Novartis 533:DMSO	-4.313	-215.5 to 206.9	No	ns	>0.9999
IDH1 ( - Dox):PMA vs. IDH1 ( + Dox):PMA	-496.6	-763.5 to -229.6	Yes	****	<0.0001				DMSO:DMSO vs. Agios 135:PMA	-1359	-1801 to -917.5	Yes	****	<0.0001				DMSO:DMSO vs. Novartis 533:PMA	-1773	-1984 to -1562	Yes	****	<0.0001
IDH1 ( - Dox):PMA vs. mIDH1R132H ( - Dox):DMSO	3906	3639 to 4173	Yes	****	<0.0001				DMSO:DMSO vs. AGI-5198:DMSO	37.88	-404 to 479.7	No	ns	>0.9999				DMSO:DMSO vs. Novartis 533:DMSO-2HG	-22.3	-233.5 to 188.9	No	ns	>0.9999
IDH1 ( - Dox):PMA vs. mIDH1R132H ( - Dox):PMA	-426.4	-693.3 to -159.5	Yes	****	<0.0001				DMSO:DMSO vs. AGI-5198:PMA	-1728	-2169 to -1286	Yes	****	<0.0001				DMSO:DMSO vs. Novartis 533:PMA-2HG	-295.8	-507 to -84.59	Yes	***	0.0004
IDH1 ( - Dox):PMA vs. mIDH1R132H ( + Dox):DMSO	3999	3732 to 4266	Yes	****	<0.0001				DMSO:DMSO vs. GSK864:DMSO	13.38	-428.5 to 455.2	No	ns	>0.9999				DMSO:PMA vs. DMSO:DMSO-2HG	249.8	38.65 to 461	Yes	**	0.0069
IDH1 ( - Dox):PMA vs. mIDH1R132H ( + Dox):PMA	3567	3300 to 3833	Yes	****	<0.0001				DMSO:DMSO vs. GSK864:PMA	-1809	-2251 to -1367	Yes	****	<0.0001				DMSO:PMA vs. DMSO:PMA-2HG	141.2	-70.02 to 352.3	No	ns	0.5421
IDH1 ( + Dox):DMSO vs. IDH1 ( + Dox):PMA	-4495	-4762 to -4228	Yes	****	<0.0001				DMSO:DMSO vs. Novartis 224:DMSO	19	-422.9 to 460.9	No	ns	>0.9999				DMSO:PMA vs. AG120:DMSO	226.8	15.58 to 437.9	Yes	*	0.0236
IDH1 ( + Dox):DMSO vs. mIDH1R132H ( - Dox):DMSO	-91.94	-358.9 to 175	No	ns	0.9632				DMSO:DMSO vs. Novartis 224:PMA	-2713	-3155 to -2271	Yes	****	<0.0001				DMSO:PMA vs. AG120:PMA	-581.4	-792.6 to -370.3	Yes	****	<0.0001
IDH1 ( + Dox):DMSO vs. mIDH1R132H ( - Dox):PMA	-4425	-4691 to -4158	Yes	****	<0.0001				DMSO:DMSO vs. Novartis 533:DMSO	9.813	-432 to 451.7	No	ns	>0.9999				DMSO:PMA vs. AG120:DMSO-2HG	238.8	27.65 to 450	Yes	*	0.0126
IDH1 ( + Dox):DMSO vs. mIDH1R132H ( + Dox):DMSO	0.875	-266 to 267.8	No	ns	>0.9999				DMSO:DMSO vs. Novartis 533:PMA	-3075	-3517 to -2633	Yes	****	<0.0001				DMSO:PMA vs. AG120:PMA-2HG	75.5	-135.7 to 286.7	No	ns	0.9896
IDH1 ( + Dox):DMSO vs. mIDH1R132H ( + Dox):PMA	-431.7	-698.6 to -164.8	Yes	****	<0.0001				DMSO:PMA vs. ML309:DMSO	286.8	-155.1 to 728.6	No	ns	0.6924				DMSO:PMA vs. Novartis 533:DMSO	219.7	8.504 to 430.9	Yes	*	0.0335
IDH1 ( + Dox):PMA vs. mIDH1R132H ( - Dox):DMSO	4403	4136 to 4670	Yes	****	<0.0001				DMSO:PMA vs. ML309:PMA	-559.9	-1002 to -118	Yes	**	0.0016				DMSO:PMA vs. Novartis 533:PMA	-1549	-1760 to -1338	Yes	****	<0.0001
IDH1 ( + Dox):PMA vs. mIDH1R132H ( - Dox):PMA	70.19	-196.7 to 337.1	No	ns	0.9922				DMSO:PMA vs. Novartis 556:DMSO	292.4	-149.5 to 734.2	No	ns	0.6599				DMSO:PMA vs. Novartis 533:DMSO-2HG	201.7	-9.488 to 412.9	No	ns	0.0763
IDH1 ( + Dox):PMA vs. mIDH1R132H ( + Dox):DMSO	4496	4229 to 4763	Yes	****	<0.0001				DMSO:PMA vs. Novartis 556:PMA	-902.4	-1344 to -460.5	Yes	****	<0.0001				DMSO:PMA vs. Novartis 533:PMA-2HG	-71.77	-283 to 139.4	No	ns	0.9932
IDH1 ( + Dox):PMA vs. mIDH1R132H ( + Dox):PMA	4063	3796 to 4330	Yes	****	<0.0001				DMSO:PMA vs. AG120:DMSO	332.4	-109.5 to 774.2	No	ns	0.4209				DMSO:DMSO-2HG vs. DMSO:PMA-2HG	-108.7	-319.9 to 102.5	No	ns	0.8642
mIDH1R132H ( - Dox):DMSO vs. mIDH1R132H ( - Dox):PMA	-4333	-4600 to -4066	Yes	****	<0.0001				DMSO:PMA vs. AG120:PMA	-902.6	-1344 to -460.8	Yes	****	<0.0001				DMSO:DMSO-2HG vs. AG120:DMSO	-23.07	-234.3 to 188.1	No	ns	>0.9999
mIDH1R132H ( - Dox):DMSO vs. mIDH1R132H ( + Dox):DMSO	92.81	-174.1 to 359.7	No	ns	0.9612				DMSO:PMA vs. Agios 135:DMSO	333.4	-108.5 to 775.2	No	ns	0.4153				DMSO:DMSO-2HG vs. AG120:PMA	-831.3	-1042 to -620.1	Yes	****	<0.0001
mIDH1R132H ( - Dox):DMSO vs. mIDH1R132H ( + Dox):PMA	-339.8	-606.7 to -72.84	Yes	**	0.0035				DMSO:PMA vs. Agios 135:PMA	-1076	-1518 to -633.8	Yes	****	<0.0001				DMSO:DMSO-2HG vs. AG120:DMSO-2HG	-11	-222.2 to 200.2	No	ns	>0.9999
mIDH1R132H ( - Dox):PMA vs. mIDH1R132H ( + Dox):DMSO	4425	4159 to 4692	Yes	****	<0.0001				DMSO:PMA vs. AGI-5198:DMSO	321.5	-120.4 to 763.4	No	ns	0.4846				DMSO:DMSO-2HG vs. AG120:PMA-2HG	-174.3	-385.5 to 36.85	No	ns	0.2187
mIDH1R132H ( - Dox):PMA vs. mIDH1R132H ( + Dox):PMA	3993	3726 to 4260	Yes	****	<0.0001				DMSO:PMA vs. AGI-5198:PMA	-1444	-1886 to -1002	Yes	****	<0.0001				DMSO:DMSO-2HG vs. Novartis 533:DMSO	-30.14	-241.3 to 181	No	ns	>0.9999
mIDH1R132H ( + Dox):DMSO vs. mIDH1R132H ( + Dox):PMA	-432.6	-699.5 to -165.6	Yes	****	<0.0001				DMSO:PMA vs. GSK864:DMSO	297	-144.9 to 738.9	No	ns	0.6325				DMSO:DMSO-2HG vs. Novartis 533:PMA	-1799	-2010 to -1588	Yes	****	<0.0001
									DMSO:PMA vs. GSK864:PMA	-1526	-1967 to -1084	Yes	****	<0.0001				DMSO:DMSO-2HG vs. Novartis 533:DMSO-2HG	-48.13	-259.3 to 163.1	No	ns	0.9998
									DMSO:PMA vs. Novartis 224:DMSO	302.6	-139.2 to 744.5	No	ns	0.5987				DMSO:DMSO-2HG vs. Novartis 533:PMA-2HG	-321.6	-532.8 to -110.4	Yes	****	<0.0001
Test details	Mean 1	Mean 2	Mean Diff.	SE of diff.	N1	N2	q	DF	DMSO:PMA vs. Novartis 224:PMA	-2429	-2871 to -1987	Yes	****	<0.0001				DMSO:PMA-2HG vs. AG120:DMSO	85.6	-125.6 to 296.8	No	ns	0.9722
									DMSO:PMA vs. Novartis 533:DMSO	293.4	-148.4 to 735.3	No	ns	0.6536				DMSO:PMA-2HG vs. AG120:PMA	-722.6	-933.8 to -511.4	Yes	****	<0.0001
IDH1 ( - Dox):DMSO vs. IDH1 ( - Dox):PMA	34.31	4066	-4032	86.52	16	16	65.9	120	DMSO:PMA vs. Novartis 533:PMA	-2791	-3233 to -2350	Yes	****	<0.0001				DMSO:PMA-2HG vs. AG120:DMSO-2HG	97.67	-113.5 to 308.9	No	ns	0.9298
IDH1 ( - Dox):DMSO vs. IDH1 ( + Dox):DMSO	34.31	67.75	-33.44	86.52	16	16	0.5466	120	ML309:DMSO vs. ML309:PMA	-846.6	-1288 to -404.8	Yes	****	<0.0001				DMSO:PMA-2HG vs. AG120:PMA-2HG	-65.67	-276.9 to 145.5	No	ns	0.9968
IDH1 ( - Dox):DMSO vs. IDH1 ( + Dox):PMA	34.31	4563	-4528	86.52	16	16	74.02	120	ML309:DMSO vs. Novartis 556:DMSO	5.625	-436.2 to 447.5	No	ns	>0.9999				DMSO:PMA-2HG vs. Novartis 533:DMSO	78.53	-132.7 to 289.7	No	ns	0.9857
IDH1 ( - Dox):DMSO vs. mIDH1R132H ( - Dox):DMSO	34.31	159.7	-125.4	86.52	16	16	2.049	120	ML309:DMSO vs. Novartis 556:PMA	-1189	-1631 to -747.3	Yes	****	<0.0001				DMSO:PMA-2HG vs. Novartis 533:PMA	-1690	-1901 to -1479	Yes	****	<0.0001
IDH1 ( - Dox):DMSO vs. mIDH1R132H ( - Dox):PMA	34.31	4492	-4458	86.52	16	16	72.87	120	ML309:DMSO vs. AG120:DMSO	45.63	-396.2 to 487.5	No	ns	>0.9999				DMSO:PMA-2HG vs. Novartis 533:DMSO-2HG	60.53	-150.7 to 271.7	No	ns	0.9985
IDH1 ( - Dox):DMSO vs. mIDH1R132H ( + Dox):DMSO	34.31	66.88	-32.56	86.52	16	16	0.5323	120	ML309:DMSO vs. AG120:PMA	-1189	-1631 to -747.5	Yes	****	<0.0001				DMSO:PMA-2HG vs. Novartis 533:PMA-2HG	-212.9	-424.1 to -1.75	Yes	*	0.0461
IDH1 ( - Dox):DMSO vs. mIDH1R132H ( + Dox):PMA	34.31	499.4	-465.1	86.52	16	16	7.603	120	ML309:DMSO vs. Agios 135:DMSO	46.6	-395.3 to 488.5	No	ns	>0.9999				AG120:DMSO vs. AG120:PMA	-808.2	-1019 to -597	Yes	****	<0.0001
IDH1 ( - Dox):PMA vs. IDH1 ( + Dox):DMSO	4066	67.75	3998	86.52	16	16	65.36	120	ML309:DMSO vs. Agios 135:PMA	-1362	-1804 to -920.6	Yes	****	<0.0001				AG120:DMSO vs. AG120:DMSO-2HG	12.07	-199.1 to 223.3	No	ns	>0.9999
IDH1 ( - Dox):PMA vs. IDH1 ( + Dox):PMA	4066	4563	-496.6	86.52	16	16	8.117	120	ML309:DMSO vs. AGI-5198:DMSO	34.75	-407.1 to 476.6	No	ns	>0.9999				AG120:DMSO vs. AG120:PMA-2HG	-151.3	-362.5 to 59.92	No	ns	0.4305
IDH1 ( - Dox):PMA vs. mIDH1R132H ( - Dox):DMSO	4066	159.7	3906	86.52	16	16	63.85	120	ML309:DMSO vs. AGI-5198:PMA	-1731	-2172 to -1289	Yes	****	<0.0001				AG120:DMSO vs. Novartis 533:DMSO	-7.075	-218.3 to 204.1	No	ns	>0.9999
IDH1 ( - Dox):PMA vs. mIDH1R132H ( - Dox):PMA	4066	4492	-426.4	86.52	16	16	6.97	120	ML309:DMSO vs. GSK864:DMSO	10.25	-431.6 to 452.1	No	ns	>0.9999				AG120:DMSO vs. Novartis 533:PMA	-1776	-1987 to -1565	Yes	****	<0.0001
IDH1 ( - Dox):PMA vs. mIDH1R132H ( + Dox):DMSO	4066	66.88	3999	86.52	16	16	65.37	120	ML309:DMSO vs. GSK864:PMA	-1812	-2254 to -1371	Yes	****	<0.0001				AG120:DMSO vs. Novartis 533:DMSO-2HG	-25.07	-236.3 to 186.1	No	ns	>0.9999
IDH1 ( - Dox):PMA vs. mIDH1R132H ( + Dox):PMA	4066	499.4	3567	86.52	16	16	58.3	120	ML309:DMSO vs. Novartis 224:DMSO	15.88	-426 to 457.7	No	ns	>0.9999				AG120:DMSO vs. Novartis 533:PMA-2HG	-298.5	-509.7 to -87.35	Yes	***	0.0003
IDH1 ( + Dox):DMSO vs. IDH1 ( + Dox):PMA	67.75	4563	-4495	86.52	16	16	73.47	120	ML309:DMSO vs. Novartis 224:PMA	-2716	-3158 to -2274	Yes	****	<0.0001				AG120:PMA vs. AG120:DMSO-2HG	820.3	609.1 to 1031	Yes	****	<0.0001
IDH1 ( + Dox):DMSO vs. mIDH1R132H ( - Dox):DMSO	67.75	159.7	-91.94	86.52	16	16	1.503	120	ML309:DMSO vs. Novartis 533:DMSO	6.688	-435.2 to 448.5	No	ns	>0.9999				AG120:PMA vs. AG120:PMA-2HG	656.9	445.7 to 868.1	Yes	****	<0.0001
IDH1 ( + Dox):DMSO vs. mIDH1R132H ( - Dox):PMA	67.75	4492	-4425	86.52	16	16	72.32	120	ML309:DMSO vs. Novartis 533:PMA	-3078	-3520 to -2636	Yes	****	<0.0001				AG120:PMA vs. Novartis 533:DMSO	801.1	589.9 to 1012	Yes	****	<0.0001
IDH1 ( + Dox):DMSO vs. mIDH1R132H ( + Dox):DMSO	67.75	66.88	0.875	86.52	16	16	0.0143	120	ML309:PMA vs. Novartis 556:DMSO	852.3	410.4 to 1294	Yes	****	<0.0001				AG120:PMA vs. Novartis 533:PMA	-967.5	-1179 to -756.3	Yes	****	<0.0001
IDH1 ( + Dox):DMSO vs. mIDH1R132H ( + Dox):PMA	67.75	499.4	-431.7	86.52	16	16	7.056	120	ML309:PMA vs. Novartis 556:PMA	-342.5	-784.4 to 99.36	No	ns	0.3645				AG120:PMA vs. Novartis 533:DMSO-2HG	783.1	571.9 to 994.3	Yes	****	<0.0001
IDH1 ( + Dox):PMA vs. mIDH1R132H ( - Dox):DMSO	4563	159.7	4403	86.52	16	16	71.97	120	ML309:PMA vs. AG120:DMSO	892.3	450.4 to 1334	Yes	****	<0.0001				AG120:PMA vs. Novartis 533:PMA-2HG	509.7	298.5 to 720.9	Yes	****	<0.0001
IDH1 ( + Dox):PMA vs. mIDH1R132H ( - Dox):PMA	4563	4492	70.19	86.52	16	16	1.147	120	ML309:PMA vs. AG120:PMA	-342.8	-784.6 to 99.11	No	ns	0.3632				AG120:DMSO-2HG vs. AG120:PMA-2HG	-163.3	-374.5 to 47.85	No	ns	0.3099
IDH1 ( + Dox):PMA vs. mIDH1R132H ( + Dox):DMSO	4563	66.88	4496	86.52	16	16	73.49	120	ML309:PMA vs. Agios 135:DMSO	893.2	451.4 to 1335	Yes	****	<0.0001				AG120:DMSO-2HG vs. Novartis 533:DMSO	-19.14	-230.3 to 192	No	ns	>0.9999
IDH1 ( + Dox):PMA vs. mIDH1R132H ( + Dox):PMA	4563	499.4	4063	86.52	16	16	66.42	120	ML309:PMA vs. Agios 135:PMA	-515.8	-957.7 to -73.96	Yes	**	0.0065				AG120:DMSO-2HG vs. Novartis 533:PMA	-1788	-1999 to -1577	Yes	****	<0.0001
mIDH1R132H ( - Dox):DMSO vs. mIDH1R132H ( - Dox):PMA	159.7	4492	-4333	86.52	16	16	70.82	120	ML309:PMA vs. AGI-5198:DMSO	881.4	439.5 to 1323	Yes	****	<0.0001				AG120:DMSO-2HG vs. Novartis 533:DMSO-2HG	-37.13	-248.3 to 174.1	No	ns	>0.9999
mIDH1R132H ( - Dox):DMSO vs. mIDH1R132H ( + Dox):DMSO	159.7	66.88	92.81	86.52	16	16	1.517	120	ML309:PMA vs. AGI-5198:PMA	-884	-1326 to -442.1	Yes	****	<0.0001				AG120:DMSO-2HG vs. Novartis 533:PMA-2HG	-310.6	-521.8 to -99.42	Yes	***	0.0002
mIDH1R132H ( - Dox):DMSO vs. mIDH1R132H ( + Dox):PMA	159.7	499.4	-339.8	86.52	16	16	5.554	120	ML309:PMA vs. GSK864:DMSO	856.9	415 to 1299	Yes	****	<0.0001				AG120:PMA-2HG vs. Novartis 533:DMSO	144.2	-66.99 to 355.4	No	ns	0.5081
mIDH1R132H ( - Dox):PMA vs. mIDH1R132H ( + Dox):DMSO	4492	66.88	4425	86.52	16	16	72.34	120	ML309:PMA vs. GSK864:PMA	-965.8	-1408 to -523.9	Yes	****	<0.0001				AG120:PMA-2HG vs. Novartis 533:PMA	-1624	-1836 to -1413	Yes	****	<0.0001
mIDH1R132H ( - Dox):PMA vs. mIDH1R132H ( + Dox):PMA	4492	499.4	3993	86.52	16	16	65.27	120	ML309:PMA vs. Novartis 224:DMSO	862.5	420.6 to 1304	Yes	****	<0.0001				AG120:PMA-2HG vs. Novartis 533:DMSO-2HG	126.2	-84.98 to 337.4	No	ns	0.707
mIDH1R132H ( + Dox):DMSO vs. mIDH1R132H ( + Dox):PMA	66.88	499.4	-432.6	86.52	16	16	7.071	120	ML309:PMA vs. Novartis 224:PMA	-1869	-2311 to -1427	Yes	****	<0.0001				AG120:PMA-2HG vs. Novartis 533:PMA-2HG	-147.3	-358.5 to 63.92	No	ns	0.4739
									ML309:PMA vs. Novartis 533:DMSO	853.3	411.5 to 1295	Yes	****	<0.0001				Novartis 533:DMSO vs. Novartis 533:PMA	-1769	-1980 to -1557	Yes	****	<0.0001
									ML309:PMA vs. Novartis 533:PMA	-2232	-2673 to -1790	Yes	****	<0.0001				Novartis 533:DMSO vs. Novartis 533:DMSO-2HG	-17.99	-229.2 to 193.2	No	ns	>0.9999
									Novartis 556:DMSO vs. Novartis 556:PMA	-1195	-1637 to -752.9	Yes	****	<0.0001				Novartis 533:DMSO vs. Novartis 533:PMA-2HG	-291.5	-502.6 to -80.27	Yes	***	0.0005
									Novartis 556:DMSO vs. AG120:DMSO	40	-401.9 to 481.9	No	ns	>0.9999				Novartis 533:PMA vs. Novartis 533:DMSO-2HG	1751	1539 to 1962	Yes	****	<0.0001
									Novartis 556:DMSO vs. AG120:PMA	-1195	-1637 to -753.1	Yes	****	<0.0001				Novartis 533:PMA vs. Novartis 533:PMA-2HG	1477	1266 to 1688	Yes	****	<0.0001
									Novartis 556:DMSO vs. Agios 135:DMSO	40.98	-400.9 to 482.8	No	ns	>0.9999				Novartis 533:DMSO-2HG vs. Novartis 533:PMA-2HG	-273.5	-484.7 to -62.28	Yes	**	0.0017
									Novartis 556:DMSO vs. Agios 135:PMA	-1368	-1810 to -926.2	Yes	****	<0.0001
									Novartis 556:DMSO vs. AGI-5198:DMSO	29.13	-412.7 to 471	No	ns	>0.9999
									Novartis 556:DMSO vs. AGI-5198:PMA	-1736	-2178 to -1294	Yes	****	<0.0001				Test details	Mean 1	Mean 2	Mean Diff.	SE of diff.	N1	N2	q	DF
									Novartis 556:DMSO vs. GSK864:DMSO	4.625	-437.2 to 446.5	No	ns	>0.9999
									Novartis 556:DMSO vs. GSK864:PMA	-1818	-2260 to -1376	Yes	****	<0.0001				DMSO:DMSO vs. DMSO:PMA	51.56	275.6	-224	63.77	16	16	4.968	180
									Novartis 556:DMSO vs. Novartis 224:DMSO	10.25	-431.6 to 452.1	No	ns	>0.9999				DMSO:DMSO vs. DMSO:DMSO-2HG	51.56	25.73	25.83	63.77	16	16	0.5728	180
									Novartis 556:DMSO vs. Novartis 224:PMA	-2721	-3163 to -2280	Yes	****	<0.0001				DMSO:DMSO vs. DMSO:PMA-2HG	51.56	134.4	-82.84	63.77	16	16	1.837	180
									Novartis 556:DMSO vs. Novartis 533:DMSO	1.063	-440.8 to 442.9	No	ns	>0.9999				DMSO:DMSO vs. AG120:DMSO	51.56	48.8	2.763	63.77	16	16	0.06126	180
									Novartis 556:DMSO vs. Novartis 533:PMA	-3084	-3526 to -2642	Yes	****	<0.0001				DMSO:DMSO vs. AG120:PMA	51.56	857	-805.4	63.77	16	16	17.86	180
									Novartis 556:PMA vs. AG120:DMSO	1235	792.9 to 1677	Yes	****	<0.0001				DMSO:DMSO vs. AG120:DMSO-2HG	51.56	36.73	14.83	63.77	16	16	0.3289	180
									Novartis 556:PMA vs. AG120:PMA	-0.25	-442.1 to 441.6	No	ns	>0.9999				DMSO:DMSO vs. AG120:PMA-2HG	51.56	200.1	-148.5	63.77	16	16	3.293	180
									Novartis 556:PMA vs. Agios 135:DMSO	1236	793.9 to 1678	Yes	****	<0.0001				DMSO:DMSO vs. Novartis 533:DMSO	51.56	55.88	-4.313	63.77	16	16	0.09564	180
									Novartis 556:PMA vs. Agios 135:PMA	-173.3	-615.2 to 268.5	No	ns	0.996				DMSO:DMSO vs. Novartis 533:PMA	51.56	1825	-1773	63.77	16	16	39.32	180
									Novartis 556:PMA vs. AGI-5198:DMSO	1224	782 to 1666	Yes	****	<0.0001				DMSO:DMSO vs. Novartis 533:DMSO-2HG	51.56	73.87	-22.3	63.77	16	16	0.4946	180
									Novartis 556:PMA vs. AGI-5198:PMA	-541.5	-983.4 to -99.64	Yes	**	0.0029				DMSO:DMSO vs. Novartis 533:PMA-2HG	51.56	347.3	-295.8	63.77	16	16	6.559	180
									Novartis 556:PMA vs. GSK864:DMSO	1199	757.5 to 1641	Yes	****	<0.0001				DMSO:PMA vs. DMSO:DMSO-2HG	275.6	25.73	249.8	63.77	16	16	5.54	180
									Novartis 556:PMA vs. GSK864:PMA	-623.3	-1065 to -181.4	Yes	***	0.0002				DMSO:PMA vs. DMSO:PMA-2HG	275.6	134.4	141.2	63.77	16	16	3.131	180
									Novartis 556:PMA vs. Novartis 224:DMSO	1205	763.1 to 1647	Yes	****	<0.0001				DMSO:PMA vs. AG120:DMSO	275.6	48.8	226.8	63.77	16	16	5.029	180
									Novartis 556:PMA vs. Novartis 224:PMA	-1527	-1969 to -1085	Yes	****	<0.0001				DMSO:PMA vs. AG120:PMA	275.6	857	-581.4	63.77	16	16	12.89	180
									Novartis 556:PMA vs. Novartis 533:DMSO	1196	754 to 1638	Yes	****	<0.0001				DMSO:PMA vs. AG120:DMSO-2HG	275.6	36.73	238.8	63.77	16	16	5.296	180
									Novartis 556:PMA vs. Novartis 533:PMA	-1889	-2331 to -1447	Yes	****	<0.0001				DMSO:PMA vs. AG120:PMA-2HG	275.6	200.1	75.5	63.77	16	16	1.674	180
									AG120:DMSO vs. AG120:PMA	-1235	-1677 to -793.1	Yes	****	<0.0001				DMSO:PMA vs. Novartis 533:DMSO	275.6	55.88	219.7	63.77	16	16	4.872	180
									AG120:DMSO vs. Agios 135:DMSO	0.975	-440.9 to 442.8	No	ns	>0.9999				DMSO:PMA vs. Novartis 533:PMA	275.6	1825	-1549	63.77	16	16	34.35	180
									AG120:DMSO vs. Agios 135:PMA	-1408	-1850 to -966.2	Yes	****	<0.0001				DMSO:PMA vs. Novartis 533:DMSO-2HG	275.6	73.87	201.7	63.77	16	16	4.473	180
									AG120:DMSO vs. AGI-5198:DMSO	-10.88	-452.7 to 431	No	ns	>0.9999				DMSO:PMA vs. Novartis 533:PMA-2HG	275.6	347.3	-71.77	63.77	16	16	1.592	180
									AG120:DMSO vs. AGI-5198:PMA	-1776	-2218 to -1334	Yes	****	<0.0001				DMSO:DMSO-2HG vs. DMSO:PMA-2HG	25.73	134.4	-108.7	63.77	16	16	2.41	180
									AG120:DMSO vs. GSK864:DMSO	-35.38	-477.2 to 406.5	No	ns	>0.9999				DMSO:DMSO-2HG vs. AG120:DMSO	25.73	48.8	-23.07	63.77	16	16	0.5115	180
									AG120:DMSO vs. GSK864:PMA	-1858	-2300 to -1416	Yes	****	<0.0001				DMSO:DMSO-2HG vs. AG120:PMA	25.73	857	-831.3	63.77	16	16	18.43	180
									AG120:DMSO vs. Novartis 224:DMSO	-29.75	-471.6 to 412.1	No	ns	>0.9999				DMSO:DMSO-2HG vs. AG120:DMSO-2HG	25.73	36.73	-11	63.77	16	16	0.2439	180
									AG120:DMSO vs. Novartis 224:PMA	-2761	-3203 to -2320	Yes	****	<0.0001				DMSO:DMSO-2HG vs. AG120:PMA-2HG	25.73	200.1	-174.3	63.77	16	16	3.866	180
									AG120:DMSO vs. Novartis 533:DMSO	-38.94	-480.8 to 402.9	No	ns	>0.9999				DMSO:DMSO-2HG vs. Novartis 533:DMSO	25.73	55.88	-30.14	63.77	16	16	0.6684	180
									AG120:DMSO vs. Novartis 533:PMA	-3124	-3566 to -2682	Yes	****	<0.0001				DMSO:DMSO-2HG vs. Novartis 533:PMA	25.73	1825	-1799	63.77	16	16	39.89	180
									AG120:PMA vs. Agios 135:DMSO	1236	794.1 to 1678	Yes	****	<0.0001				DMSO:DMSO-2HG vs. Novartis 533:DMSO-2HG	25.73	73.87	-48.13	63.77	16	16	1.067	180
									AG120:PMA vs. Agios 135:PMA	-173.1	-614.9 to 268.8	No	ns	0.9961				DMSO:DMSO-2HG vs. Novartis 533:PMA-2HG	25.73	347.3	-321.6	63.77	16	16	7.132	180
									AG120:PMA vs. AGI-5198:DMSO	1224	782.3 to 1666	Yes	****	<0.0001				DMSO:PMA-2HG vs. AG120:DMSO	134.4	48.8	85.6	63.77	16	16	1.898	180
									AG120:PMA vs. AGI-5198:PMA	-541.3	-983.1 to -99.39	Yes	**	0.0029				DMSO:PMA-2HG vs. AG120:PMA	134.4	857	-722.6	63.77	16	16	16.02	180
									AG120:PMA vs. GSK864:DMSO	1200	757.8 to 1641	Yes	****	<0.0001				DMSO:PMA-2HG vs. AG120:DMSO-2HG	134.4	36.73	97.67	63.77	16	16	2.166	180
									AG120:PMA vs. GSK864:PMA	-623	-1065 to -181.1	Yes	***	0.0002				DMSO:PMA-2HG vs. AG120:PMA-2HG	134.4	200.1	-65.67	63.77	16	16	1.456	180
									AG120:PMA vs. Novartis 224:DMSO	1205	763.4 to 1647	Yes	****	<0.0001				DMSO:PMA-2HG vs. Novartis 533:DMSO	134.4	55.88	78.53	63.77	16	16	1.741	180
									AG120:PMA vs. Novartis 224:PMA	-1526	-1968 to -1085	Yes	****	<0.0001				DMSO:PMA-2HG vs. Novartis 533:PMA	134.4	1825	-1690	63.77	16	16	37.48	180
									AG120:PMA vs. Novartis 533:DMSO	1196	754.2 to 1638	Yes	****	<0.0001				DMSO:PMA-2HG vs. Novartis 533:DMSO-2HG	134.4	73.87	60.53	63.77	16	16	1.342	180
									AG120:PMA vs. Novartis 533:PMA	-1889	-2331 to -1447	Yes	****	<0.0001				DMSO:PMA-2HG vs. Novartis 533:PMA-2HG	134.4	347.3	-212.9	63.77	16	16	4.722	180
									Agios 135:DMSO vs. Agios 135:PMA	-1409	-1851 to -967.2	Yes	****	<0.0001				AG120:DMSO vs. AG120:PMA	48.8	857	-808.2	63.77	16	16	17.92	180
									Agios 135:DMSO vs. AGI-5198:DMSO	-11.85	-453.7 to 430	No	ns	>0.9999				AG120:DMSO vs. AG120:DMSO-2HG	48.8	36.73	12.07	63.77	16	16	0.2676	180
									Agios 135:DMSO vs. AGI-5198:PMA	-1777	-2219 to -1335	Yes	****	<0.0001				AG120:DMSO vs. AG120:PMA-2HG	48.8	200.1	-151.3	63.77	16	16	3.355	180
									Agios 135:DMSO vs. GSK864:DMSO	-36.35	-478.2 to 405.5	No	ns	>0.9999				AG120:DMSO vs. Novartis 533:DMSO	48.8	55.88	-7.075	63.77	16	16	0.1569	180
									Agios 135:DMSO vs. GSK864:PMA	-1859	-2301 to -1417	Yes	****	<0.0001				AG120:DMSO vs. Novartis 533:PMA	48.8	1825	-1776	63.77	16	16	39.38	180
									Agios 135:DMSO vs. Novartis 224:DMSO	-30.73	-472.6 to 411.1	No	ns	>0.9999				AG120:DMSO vs. Novartis 533:DMSO-2HG	48.8	73.87	-25.07	63.77	16	16	0.5559	180
									Agios 135:DMSO vs. Novartis 224:PMA	-2762	-3204 to -2321	Yes	****	<0.0001				AG120:DMSO vs. Novartis 533:PMA-2HG	48.8	347.3	-298.5	63.77	16	16	6.62	180
									Agios 135:DMSO vs. Novartis 533:DMSO	-39.91	-481.8 to 401.9	No	ns	>0.9999				AG120:PMA vs. AG120:DMSO-2HG	857	36.73	820.3	63.77	16	16	18.19	180
									Agios 135:DMSO vs. Novartis 533:PMA	-3125	-3567 to -2683	Yes	****	<0.0001				AG120:PMA vs. AG120:PMA-2HG	857	200.1	656.9	63.77	16	16	14.57	180
									Agios 135:PMA vs. AGI-5198:DMSO	1397	955.3 to 1839	Yes	****	<0.0001				AG120:PMA vs. Novartis 533:DMSO	857	55.88	801.1	63.77	16	16	17.77	180
									Agios 135:PMA vs. AGI-5198:PMA	-368.2	-810 to 73.67	No	ns	0.2404				AG120:PMA vs. Novartis 533:PMA	857	1825	-967.5	63.77	16	16	21.46	180
									Agios 135:PMA vs. GSK864:DMSO	1373	930.8 to 1815	Yes	****	<0.0001				AG120:PMA vs. Novartis 533:DMSO-2HG	857	73.87	783.1	63.77	16	16	17.37	180
									Agios 135:PMA vs. GSK864:PMA	-449.9	-891.8 to -8.081	Yes	*	0.0408				AG120:PMA vs. Novartis 533:PMA-2HG	857	347.3	509.7	63.77	16	16	11.3	180
									Agios 135:PMA vs. Novartis 224:DMSO	1378	936.5 to 1820	Yes	****	<0.0001				AG120:DMSO-2HG vs. AG120:PMA-2HG	36.73	200.1	-163.3	63.77	16	16	3.622	180
									Agios 135:PMA vs. Novartis 224:PMA	-1353	-1795 to -911.5	Yes	****	<0.0001				AG120:DMSO-2HG vs. Novartis 533:DMSO	36.73	55.88	-19.14	63.77	16	16	0.4245	180
									Agios 135:PMA vs. Novartis 533:DMSO	1369	927.3 to 1811	Yes	****	<0.0001				AG120:DMSO-2HG vs. Novartis 533:PMA	36.73	1825	-1788	63.77	16	16	39.65	180
									Agios 135:PMA vs. Novartis 533:PMA	-1716	-2158 to -1274	Yes	****	<0.0001				AG120:DMSO-2HG vs. Novartis 533:DMSO-2HG	36.73	73.87	-37.13	63.77	16	16	0.8235	180
									AGI-5198:DMSO vs. AGI-5198:PMA	-1765	-2207 to -1324	Yes	****	<0.0001				AG120:DMSO-2HG vs. Novartis 533:PMA-2HG	36.73	347.3	-310.6	63.77	16	16	6.888	180
									AGI-5198:DMSO vs. GSK864:DMSO	-24.5	-466.4 to 417.4	No	ns	>0.9999				AG120:PMA-2HG vs. Novartis 533:DMSO	200.1	55.88	144.2	63.77	16	16	3.198	180
									AGI-5198:DMSO vs. GSK864:PMA	-1847	-2289 to -1405	Yes	****	<0.0001				AG120:PMA-2HG vs. Novartis 533:PMA	200.1	1825	-1624	63.77	16	16	36.02	180
									AGI-5198:DMSO vs. Novartis 224:DMSO	-18.88	-460.7 to 423	No	ns	>0.9999				AG120:PMA-2HG vs. Novartis 533:DMSO-2HG	200.1	73.87	126.2	63.77	16	16	2.799	180
									AGI-5198:DMSO vs. Novartis 224:PMA	-2751	-3192 to -2309	Yes	****	<0.0001				AG120:PMA-2HG vs. Novartis 533:PMA-2HG	200.1	347.3	-147.3	63.77	16	16	3.266	180
									AGI-5198:DMSO vs. Novartis 533:DMSO	-28.06	-469.9 to 413.8	No	ns	>0.9999				Novartis 533:DMSO vs. Novartis 533:PMA	55.88	1825	-1769	63.77	16	16	39.22	180
									AGI-5198:DMSO vs. Novartis 533:PMA	-3113	-3555 to -2671	Yes	****	<0.0001				Novartis 533:DMSO vs. Novartis 533:DMSO-2HG	55.88	73.87	-17.99	63.77	16	16	0.399	180
									AGI-5198:PMA vs. GSK864:DMSO	1741	1299 to 2183	Yes	****	<0.0001				Novartis 533:DMSO vs. Novartis 533:PMA-2HG	55.88	347.3	-291.5	63.77	16	16	6.464	180
									AGI-5198:PMA vs. GSK864:PMA	-81.75	-523.6 to 360.1	No	ns	>0.9999				Novartis 533:PMA vs. Novartis 533:DMSO-2HG	1825	73.87	1751	63.77	16	16	38.82	180
									AGI-5198:PMA vs. Novartis 224:DMSO	1747	1305 to 2188	Yes	****	<0.0001				Novartis 533:PMA vs. Novartis 533:PMA-2HG	1825	347.3	1477	63.77	16	16	32.76	180
									AGI-5198:PMA vs. Novartis 224:PMA	-985.2	-1427 to -543.3	Yes	****	<0.0001				Novartis 533:DMSO-2HG vs. Novartis 533:PMA-2HG	73.87	347.3	-273.5	63.77	16	16	6.065	180
									AGI-5198:PMA vs. Novartis 533:DMSO	1737	1295 to 2179	Yes	****	<0.0001
									AGI-5198:PMA vs. Novartis 533:PMA	-1348	-1789 to -905.7	Yes	****	<0.0001
									GSK864:DMSO vs. GSK864:PMA	-1823	-2264 to -1381	Yes	****	<0.0001
									GSK864:DMSO vs. Novartis 224:DMSO	5.625	-436.2 to 447.5	No	ns	>0.9999
									GSK864:DMSO vs. Novartis 224:PMA	-2726	-3168 to -2284	Yes	****	<0.0001
									GSK864:DMSO vs. Novartis 533:DMSO	-3.563	-445.4 to 438.3	No	ns	>0.9999
									GSK864:DMSO vs. Novartis 533:PMA	-3088	-3530 to -2647	Yes	****	<0.0001
									GSK864:PMA vs. Novartis 224:DMSO	1828	1386 to 2270	Yes	****	<0.0001
									GSK864:PMA vs. Novartis 224:PMA	-903.4	-1345 to -461.6	Yes	****	<0.0001
									GSK864:PMA vs. Novartis 533:DMSO	1819	1377 to 2261	Yes	****	<0.0001
									GSK864:PMA vs. Novartis 533:PMA	-1266	-1708 to -824	Yes	****	<0.0001
									Novartis 224:DMSO vs. Novartis 224:PMA	-2732	-3174 to -2290	Yes	****	<0.0001
									Novartis 224:DMSO vs. Novartis 533:DMSO	-9.188	-451 to 432.7	No	ns	>0.9999
									Novartis 224:DMSO vs. Novartis 533:PMA	-3094	-3536 to -2652	Yes	****	<0.0001
									Novartis 224:PMA vs. Novartis 533:DMSO	2723	2281 to 3164	Yes	****	<0.0001
									Novartis 224:PMA vs. Novartis 533:PMA	-362.4	-804.2 to 79.48	No	ns	0.2658
									Novartis 533:DMSO vs. Novartis 533:PMA	-3085	-3527 to -2643	Yes	****	<0.0001
									Test details	Mean 1	Mean 2	Mean Diff.	SE of diff.	N1	N2	q	DF
									DMSO:DMSO vs. DMSO:PMA	112.1	395.8	-283.6	125.4	16	16	3.198	270
									DMSO:DMSO vs. ML309:DMSO	112.1	109	3.125	125.4	16	16	0.03524	270
									DMSO:DMSO vs. ML309:PMA	112.1	955.6	-843.5	125.4	16	16	9.511	270
									DMSO:DMSO vs. Novartis 556:DMSO	112.1	103.4	8.75	125.4	16	16	0.09866	270
									DMSO:DMSO vs. Novartis 556:PMA	112.1	1298	-1186	125.4	16	16	13.37	270
									DMSO:DMSO vs. AG120:DMSO	112.1	63.38	48.75	125.4	16	16	0.5497	270
									DMSO:DMSO vs. AG120:PMA	112.1	1298	-1186	125.4	16	16	13.38	270
									DMSO:DMSO vs. Agios 135:DMSO	112.1	62.4	49.73	125.4	16	16	0.5607	270
									DMSO:DMSO vs. Agios 135:PMA	112.1	1471	-1359	125.4	16	16	15.33	270
									DMSO:DMSO vs. AGI-5198:DMSO	112.1	74.25	37.88	125.4	16	16	0.4271	270
									DMSO:DMSO vs. AGI-5198:PMA	112.1	1840	-1728	125.4	16	16	19.48	270
									DMSO:DMSO vs. GSK864:DMSO	112.1	98.75	13.38	125.4	16	16	0.1508	270
									DMSO:DMSO vs. GSK864:PMA	112.1	1921	-1809	125.4	16	16	20.4	270
									DMSO:DMSO vs. Novartis 224:DMSO	112.1	93.13	19	125.4	16	16	0.2142	270
									DMSO:DMSO vs. Novartis 224:PMA	112.1	2825	-2713	125.4	16	16	30.59	270
									DMSO:DMSO vs. Novartis 533:DMSO	112.1	102.3	9.813	125.4	16	16	0.1106	270
									DMSO:DMSO vs. Novartis 533:PMA	112.1	3187	-3075	125.4	16	16	34.67	270
									DMSO:PMA vs. ML309:DMSO	395.8	109	286.8	125.4	16	16	3.233	270
									DMSO:PMA vs. ML309:PMA	395.8	955.6	-559.9	125.4	16	16	6.313	270
									DMSO:PMA vs. Novartis 556:DMSO	395.8	103.4	292.4	125.4	16	16	3.297	270
									DMSO:PMA vs. Novartis 556:PMA	395.8	1298	-902.4	125.4	16	16	10.18	270
									DMSO:PMA vs. AG120:DMSO	395.8	63.38	332.4	125.4	16	16	3.748	270
									DMSO:PMA vs. AG120:PMA	395.8	1298	-902.6	125.4	16	16	10.18	270
									DMSO:PMA vs. Agios 135:DMSO	395.8	62.4	333.4	125.4	16	16	3.759	270
									DMSO:PMA vs. Agios 135:PMA	395.8	1471	-1076	125.4	16	16	12.13	270
									DMSO:PMA vs. AGI-5198:DMSO	395.8	74.25	321.5	125.4	16	16	3.625	270
									DMSO:PMA vs. AGI-5198:PMA	395.8	1840	-1444	125.4	16	16	16.28	270
									DMSO:PMA vs. GSK864:DMSO	395.8	98.75	297	125.4	16	16	3.349	270
									DMSO:PMA vs. GSK864:PMA	395.8	1921	-1526	125.4	16	16	17.2	270
									DMSO:PMA vs. Novartis 224:DMSO	395.8	93.13	302.6	125.4	16	16	3.412	270
									DMSO:PMA vs. Novartis 224:PMA	395.8	2825	-2429	125.4	16	16	27.39	270
									DMSO:PMA vs. Novartis 533:DMSO	395.8	102.3	293.4	125.4	16	16	3.309	270
									DMSO:PMA vs. Novartis 533:PMA	395.8	3187	-2791	125.4	16	16	31.48	270
									ML309:DMSO vs. ML309:PMA	109	955.6	-846.6	125.4	16	16	9.547	270
									ML309:DMSO vs. Novartis 556:DMSO	109	103.4	5.625	125.4	16	16	0.06343	270
									ML309:DMSO vs. Novartis 556:PMA	109	1298	-1189	125.4	16	16	13.41	270
									ML309:DMSO vs. AG120:DMSO	109	63.38	45.63	125.4	16	16	0.5145	270
									ML309:DMSO vs. AG120:PMA	109	1298	-1189	125.4	16	16	13.41	270
									ML309:DMSO vs. Agios 135:DMSO	109	62.4	46.6	125.4	16	16	0.5255	270
									ML309:DMSO vs. Agios 135:PMA	109	1471	-1362	125.4	16	16	15.36	270
									ML309:DMSO vs. AGI-5198:DMSO	109	74.25	34.75	125.4	16	16	0.3918	270
									ML309:DMSO vs. AGI-5198:PMA	109	1840	-1731	125.4	16	16	19.51	270
									ML309:DMSO vs. GSK864:DMSO	109	98.75	10.25	125.4	16	16	0.1156	270
									ML309:DMSO vs. GSK864:PMA	109	1921	-1812	125.4	16	16	20.44	270
									ML309:DMSO vs. Novartis 224:DMSO	109	93.13	15.88	125.4	16	16	0.179	270
									ML309:DMSO vs. Novartis 224:PMA	109	2825	-2716	125.4	16	16	30.62	270
									ML309:DMSO vs. Novartis 533:DMSO	109	102.3	6.688	125.4	16	16	0.07541	270
									ML309:DMSO vs. Novartis 533:PMA	109	3187	-3078	125.4	16	16	34.71	270
									ML309:PMA vs. Novartis 556:DMSO	955.6	103.4	852.3	125.4	16	16	9.61	270
									ML309:PMA vs. Novartis 556:PMA	955.6	1298	-342.5	125.4	16	16	3.862	270
									ML309:PMA vs. AG120:DMSO	955.6	63.38	892.3	125.4	16	16	10.06	270
									ML309:PMA vs. AG120:PMA	955.6	1298	-342.8	125.4	16	16	3.865	270
									ML309:PMA vs. Agios 135:DMSO	955.6	62.4	893.2	125.4	16	16	10.07	270
									ML309:PMA vs. Agios 135:PMA	955.6	1471	-515.8	125.4	16	16	5.816	270
									ML309:PMA vs. AGI-5198:DMSO	955.6	74.25	881.4	125.4	16	16	9.938	270
									ML309:PMA vs. AGI-5198:PMA	955.6	1840	-884	125.4	16	16	9.968	270
									ML309:PMA vs. GSK864:DMSO	955.6	98.75	856.9	125.4	16	16	9.662	270
									ML309:PMA vs. GSK864:PMA	955.6	1921	-965.8	125.4	16	16	10.89	270
									ML309:PMA vs. Novartis 224:DMSO	955.6	93.13	862.5	125.4	16	16	9.726	270
									ML309:PMA vs. Novartis 224:PMA	955.6	2825	-1869	125.4	16	16	21.08	270
									ML309:PMA vs. Novartis 533:DMSO	955.6	102.3	853.3	125.4	16	16	9.622	270
									ML309:PMA vs. Novartis 533:PMA	955.6	3187	-2232	125.4	16	16	25.16	270
									Novartis 556:DMSO vs. Novartis 556:PMA	103.4	1298	-1195	125.4	16	16	13.47	270
									Novartis 556:DMSO vs. AG120:DMSO	103.4	63.38	40	125.4	16	16	0.451	270
									Novartis 556:DMSO vs. AG120:PMA	103.4	1298	-1195	125.4	16	16	13.47	270
									Novartis 556:DMSO vs. Agios 135:DMSO	103.4	62.4	40.98	125.4	16	16	0.462	270
									Novartis 556:DMSO vs. Agios 135:PMA	103.4	1471	-1368	125.4	16	16	15.43	270
									Novartis 556:DMSO vs. AGI-5198:DMSO	103.4	74.25	29.13	125.4	16	16	0.3284	270
									Novartis 556:DMSO vs. AGI-5198:PMA	103.4	1840	-1736	125.4	16	16	19.58	270
									Novartis 556:DMSO vs. GSK864:DMSO	103.4	98.75	4.625	125.4	16	16	0.05215	270
									Novartis 556:DMSO vs. GSK864:PMA	103.4	1921	-1818	125.4	16	16	20.5	270
									Novartis 556:DMSO vs. Novartis 224:DMSO	103.4	93.13	10.25	125.4	16	16	0.1156	270
									Novartis 556:DMSO vs. Novartis 224:PMA	103.4	2825	-2721	125.4	16	16	30.69	270
									Novartis 556:DMSO vs. Novartis 533:DMSO	103.4	102.3	1.063	125.4	16	16	0.01198	270
									Novartis 556:DMSO vs. Novartis 533:PMA	103.4	3187	-3084	125.4	16	16	34.77	270
									Novartis 556:PMA vs. AG120:DMSO	1298	63.38	1235	125.4	16	16	13.92	270
									Novartis 556:PMA vs. AG120:PMA	1298	1298	-0.25	125.4	16	16	0.002819	270
									Novartis 556:PMA vs. Agios 135:DMSO	1298	62.4	1236	125.4	16	16	13.93	270
									Novartis 556:PMA vs. Agios 135:PMA	1298	1471	-173.3	125.4	16	16	1.954	270
									Novartis 556:PMA vs. AGI-5198:DMSO	1298	74.25	1224	125.4	16	16	13.8	270
									Novartis 556:PMA vs. AGI-5198:PMA	1298	1840	-541.5	125.4	16	16	6.106	270
									Novartis 556:PMA vs. GSK864:DMSO	1298	98.75	1199	125.4	16	16	13.52	270
									Novartis 556:PMA vs. GSK864:PMA	1298	1921	-623.3	125.4	16	16	7.028	270
									Novartis 556:PMA vs. Novartis 224:DMSO	1298	93.13	1205	125.4	16	16	13.59	270
									Novartis 556:PMA vs. Novartis 224:PMA	1298	2825	-1527	125.4	16	16	17.21	270
									Novartis 556:PMA vs. Novartis 533:DMSO	1298	102.3	1196	125.4	16	16	13.48	270
									Novartis 556:PMA vs. Novartis 533:PMA	1298	3187	-1889	125.4	16	16	21.3	270
									AG120:DMSO vs. AG120:PMA	63.38	1298	-1235	125.4	16	16	13.93	270
									AG120:DMSO vs. Agios 135:DMSO	63.38	62.4	0.975	125.4	16	16	0.01099	270
									AG120:DMSO vs. Agios 135:PMA	63.38	1471	-1408	125.4	16	16	15.88	270
									AG120:DMSO vs. AGI-5198:DMSO	63.38	74.25	-10.88	125.4	16	16	0.1226	270
									AG120:DMSO vs. AGI-5198:PMA	63.38	1840	-1776	125.4	16	16	20.03	270
									AG120:DMSO vs. GSK864:DMSO	63.38	98.75	-35.38	125.4	16	16	0.3989	270
									AG120:DMSO vs. GSK864:PMA	63.38	1921	-1858	125.4	16	16	20.95	270
									AG120:DMSO vs. Novartis 224:DMSO	63.38	93.13	-29.75	125.4	16	16	0.3355	270
									AG120:DMSO vs. Novartis 224:PMA	63.38	2825	-2761	125.4	16	16	31.14	270
									AG120:DMSO vs. Novartis 533:DMSO	63.38	102.3	-38.94	125.4	16	16	0.4391	270
									AG120:DMSO vs. Novartis 533:PMA	63.38	3187	-3124	125.4	16	16	35.22	270
									AG120:PMA vs. Agios 135:DMSO	1298	62.4	1236	125.4	16	16	13.94	270
									AG120:PMA vs. Agios 135:PMA	1298	1471	-173.1	125.4	16	16	1.951	270
									AG120:PMA vs. AGI-5198:DMSO	1298	74.25	1224	125.4	16	16	13.8	270
									AG120:PMA vs. AGI-5198:PMA	1298	1840	-541.3	125.4	16	16	6.103	270
									AG120:PMA vs. GSK864:DMSO	1298	98.75	1200	125.4	16	16	13.53	270
									AG120:PMA vs. GSK864:PMA	1298	1921	-623	125.4	16	16	7.025	270
									AG120:PMA vs. Novartis 224:DMSO	1298	93.13	1205	125.4	16	16	13.59	270
									AG120:PMA vs. Novartis 224:PMA	1298	2825	-1526	125.4	16	16	17.21	270
									AG120:PMA vs. Novartis 533:DMSO	1298	102.3	1196	125.4	16	16	13.49	270
									AG120:PMA vs. Novartis 533:PMA	1298	3187	-1889	125.4	16	16	21.3	270
									Agios 135:DMSO vs. Agios 135:PMA	62.4	1471	-1409	125.4	16	16	15.89	270
									Agios 135:DMSO vs. AGI-5198:DMSO	62.4	74.25	-11.85	125.4	16	16	0.1336	270
									Agios 135:DMSO vs. AGI-5198:PMA	62.4	1840	-1777	125.4	16	16	20.04	270
									Agios 135:DMSO vs. GSK864:DMSO	62.4	98.75	-36.35	125.4	16	16	0.4099	270
									Agios 135:DMSO vs. GSK864:PMA	62.4	1921	-1859	125.4	16	16	20.96	270
									Agios 135:DMSO vs. Novartis 224:DMSO	62.4	93.13	-30.73	125.4	16	16	0.3465	270
									Agios 135:DMSO vs. Novartis 224:PMA	62.4	2825	-2762	125.4	16	16	31.15	270
									Agios 135:DMSO vs. Novartis 533:DMSO	62.4	102.3	-39.91	125.4	16	16	0.4501	270
									Agios 135:DMSO vs. Novartis 533:PMA	62.4	3187	-3125	125.4	16	16	35.24	270
									Agios 135:PMA vs. AGI-5198:DMSO	1471	74.25	1397	125.4	16	16	15.75	270
									Agios 135:PMA vs. AGI-5198:PMA	1471	1840	-368.2	125.4	16	16	4.152	270
									Agios 135:PMA vs. GSK864:DMSO	1471	98.75	1373	125.4	16	16	15.48	270
									Agios 135:PMA vs. GSK864:PMA	1471	1921	-449.9	125.4	16	16	5.073	270
									Agios 135:PMA vs. Novartis 224:DMSO	1471	93.13	1378	125.4	16	16	15.54	270
									Agios 135:PMA vs. Novartis 224:PMA	1471	2825	-1353	125.4	16	16	15.26	270
									Agios 135:PMA vs. Novartis 533:DMSO	1471	102.3	1369	125.4	16	16	15.44	270
									Agios 135:PMA vs. Novartis 533:PMA	1471	3187	-1716	125.4	16	16	19.35	270
									AGI-5198:DMSO vs. AGI-5198:PMA	74.25	1840	-1765	125.4	16	16	19.91	270
									AGI-5198:DMSO vs. GSK864:DMSO	74.25	98.75	-24.5	125.4	16	16	0.2763	270
									AGI-5198:DMSO vs. GSK864:PMA	74.25	1921	-1847	125.4	16	16	20.83	270
									AGI-5198:DMSO vs. Novartis 224:DMSO	74.25	93.13	-18.88	125.4	16	16	0.2128	270
									AGI-5198:DMSO vs. Novartis 224:PMA	74.25	2825	-2751	125.4	16	16	31.02	270
									AGI-5198:DMSO vs. Novartis 533:DMSO	74.25	102.3	-28.06	125.4	16	16	0.3164	270
									AGI-5198:DMSO vs. Novartis 533:PMA	74.25	3187	-3113	125.4	16	16	35.1	270
									AGI-5198:PMA vs. GSK864:DMSO	1840	98.75	1741	125.4	16	16	19.63	270
									AGI-5198:PMA vs. GSK864:PMA	1840	1921	-81.75	125.4	16	16	0.9218	270
									AGI-5198:PMA vs. Novartis 224:DMSO	1840	93.13	1747	125.4	16	16	19.69	270
									AGI-5198:PMA vs. Novartis 224:PMA	1840	2825	-985.2	125.4	16	16	11.11	270
									AGI-5198:PMA vs. Novartis 533:DMSO	1840	102.3	1737	125.4	16	16	19.59	270
									AGI-5198:PMA vs. Novartis 533:PMA	1840	3187	-1348	125.4	16	16	15.2	270
									GSK864:DMSO vs. GSK864:PMA	98.75	1921	-1823	125.4	16	16	20.55	270
									GSK864:DMSO vs. Novartis 224:DMSO	98.75	93.13	5.625	125.4	16	16	0.06343	270
									GSK864:DMSO vs. Novartis 224:PMA	98.75	2825	-2726	125.4	16	16	30.74	270
									GSK864:DMSO vs. Novartis 533:DMSO	98.75	102.3	-3.563	125.4	16	16	0.04017	270
									GSK864:DMSO vs. Novartis 533:PMA	98.75	3187	-3088	125.4	16	16	34.83	270
									GSK864:PMA vs. Novartis 224:DMSO	1921	93.13	1828	125.4	16	16	20.62	270
									GSK864:PMA vs. Novartis 224:PMA	1921	2825	-903.4	125.4	16	16	10.19	270
									GSK864:PMA vs. Novartis 533:DMSO	1921	102.3	1819	125.4	16	16	20.51	270
									GSK864:PMA vs. Novartis 533:PMA	1921	3187	-1266	125.4	16	16	14.27	270
									Novartis 224:DMSO vs. Novartis 224:PMA	93.13	2825	-2732	125.4	16	16	30.8	270
									Novartis 224:DMSO vs. Novartis 533:DMSO	93.13	102.3	-9.188	125.4	16	16	0.1036	270
									Novartis 224:DMSO vs. Novartis 533:PMA	93.13	3187	-3094	125.4	16	16	34.89	270
									Novartis 224:PMA vs. Novartis 533:DMSO	2825	102.3	2723	125.4	16	16	30.7	270
									Novartis 224:PMA vs. Novartis 533:PMA	2825	3187	-362.4	125.4	16	16	4.086	270
									Novartis 533:DMSO vs. Novartis 533:PMA	102.3	3187	-3085	125.4	16	16	34.79	270
